# Supplementary material for: Biosensor-based enzyme engineering approach applied to psicose biosynthesis
Source: Synth Biol (Oxf). 2019 Dec 2;4(1):ysz028. doi: 10.1093/synbio/ysz028 (PMC7445875; doi:10.1093/synbio/ysz028)
Supplement: ysz028_Supplementary_Data [file ysz028_supplementary_data.zip]

Archive with 2 entries (2 files):
- Armetta et al - plasmid sequences.zip
- Armetta et al - Supplementary information.pdf
